# Supplementary material for: The calcineurin–NFATc pathway modulates the lipid mediators in BAL fluid extracellular vesicles, thereby regulating microvascular endothelial cell barrier function
Source: Front Physiol. 2024 May 15;15:1378565. doi: 10.3389/fphys.2024.1378565 (PMC11133699; doi:10.3389/fphys.2024.1378565)
Supplement: Supplementary file 1 [file Table1.XLSX]

## Sheet: Sheet1
	Sample ID		Isoprostanes, ng/ml																				Fatty Acids, ng/ml
			2,3-dinor-11beta-PGF2alpha	2,3,-dinor-Thrombocane B2	8-iso-PGF1alpha	ent-8-iso-15(S)-PGF2alpha	8-iso-PGF2alpha	(+-)12-HETE	(+-)15-HETE	15-keto-PGE2	(+-)11-HETE	13(S)-HODE	Resolvin D1	Maresin 1	Prostaglandin D2	Prostaglandin E2	LTE4	Lipoxin A4	Resolvin E1	Protectin D1	Resolvin D2	Maresin 2	AA	EPA	DHA
#1	26 VA-1		ND	ND	ND	0	7.74878	0.680408	ND	ND	0.026609	1.3788	ND	ND	ND	ND	0.288414	ND	ND	ND	ND	ND	18.0178	0.539031	0.317606
#2	27 VA-2		ND	ND	ND	0	3.60994	0.329104	ND	ND	0.0765613	1.16959	ND	ND	ND	ND	0.358041	ND	ND	ND	ND	ND	17.1253	0.382814	0.230826
#3	28 VA-3		ND	ND	ND	0	7.10442	0.298518	ND	ND	0.0664714	1.02635	ND	ND	ND	ND	0	0.117335	ND	ND	ND	ND	11.9137	0.281074	0.201178
#4	29 VA-4		ND	ND	ND	0	8.94371	0.146659	ND	ND	0.0879633	0.797135	ND	ND	ND	ND	0.186396	ND	ND	ND	ND	ND	11.9535	0.411158	0.230052
#5	30 VA-5		ND	ND	ND	0	7.72325	0.0698131	ND	ND	0.0361825	0.904733	ND	ND	ND	ND	0.112004	ND	ND	ND	ND	ND	6.94987	0.218198	0.0997079
#6	31 VA-6		ND	ND	ND	0	6.92027	0.225296	ND	ND	0.0441818	1.02558	ND	ND	ND	ND	0.193096	0.113779	ND	ND	ND	ND	8.21272	0.170435	0.0093688
#7	32 VA+LPS1		ND	ND	ND	0	7.72568	0.855289	1.84499	0.795681	3.89302	7.10274	ND	ND	0.834731	1.73276	4.00537	ND	ND	ND	ND	ND	325.707	9.53977	9.18964
#8	33 VA+LPS2		ND	ND	ND	0	8.42298	1.51019	2.27614	0.819727	4.08417	12.0123	ND	ND	0.645218	1.40108	1.23293	0.920422	ND	ND	ND	ND	310.17	7.76096	8.79397
#9	34 VA+LPS3		ND	ND	ND	0	7.35916	1.11847	1.87801	0.677122	3.02466	5.87477	ND	ND	0.928403	1.57409	1.02533	1.04699	ND	ND	ND	ND	320.669	9.85522	10.1658
#10	35 VA+LPS4		ND	ND	ND	0	7.60645	1.37005	1.88337	0.586018	4.66532	4.76944	ND	ND	0.269203	1.72152	1.75411	0.418357	ND	ND	ND	ND	281.215	9.90213	8.35943
#11	36 VA+LPS5		ND	ND	ND	0	9.34383	1.1518	2.00854	0.847866	4.68725	5.74203	ND	ND	0.436634	1.51843	2.25677	0.834003	ND	ND	ND	ND	286.25	8.80516	8.56393
#12	37 VA+LPS6		ND	ND	ND	0	7.98268	0.901584	2.03492	0.799051	3.61261	5.75116	ND	ND	0.85206	1.3248	0.868715	0.160818	ND	ND	ND	ND	315.289	8.2895	8.99428
#13	38 VA+LPS7		ND	ND	ND	0	8.57366	0.787095	3.22331	0.486948	4.56664	5.29221	ND	ND	0.699464	1.15194	0.879992	0.559788	ND	ND	ND	ND	301.486	6.98558	7.54741
#14	39 VA+LPS8		ND	ND	ND	0	10.2324	0.425284	1.84798	0.583227	5.49817	4.45742	ND	ND	0.737702	1.23229	0.164045	1.7595	ND	ND	ND	ND	266.289	7.36713	7.64718
#15	40 VA+LPS9		ND	ND	ND	0	5.06627	1.33677	1.83858	0.735558	5.43051	4.69624	ND	ND	0.527563	1.05333	0.277726	1.05338	ND	ND	ND	ND	329.409	7.39575	8.55565
#16	41 VA+LPS10		ND	ND	ND	0	9.9544	1.09436	2.69387	0.698099	3.21467	4.14016	ND	ND	0.719868	0.967557	0	0.962165	ND	ND	ND	ND	299.456	6.62837	7.7193
#17	42 CNI 103-1		ND	ND	ND	0	9.70139	0.60132	ND	ND	0.0891263	1.56071	ND	ND	ND	ND	0.498764	0.035486	ND	ND	ND	ND	35.4312	2.51558	2.15253
#18	43 CNI 103-2		ND	ND	ND	0	11.5927	0.323911	ND	ND	0.0790526	2.07155	ND	ND	ND	ND	0.713073	0	ND	ND	ND	ND	40.2496	5.30033	2.70063
#19	44 CNI 103-3		ND	ND	ND	0	11.7757	1.00073	ND	ND	0.0791809	4.66133	ND	ND	ND	ND	0.309463	0.0321805	ND	ND	ND	ND	65.1807	8.16156	5.07491
#20	45 CNI 103-4		ND	ND	ND	0	10.0395	0.66471	ND	ND	0.0395391	0.929462	ND	ND	ND	ND	0.375951	ND	ND	ND	ND	ND	88.267	9.04105	8.38684
#21	46 CNI 103-5		ND	ND	ND	0	7.45402	0.415829	ND	ND	0.0577065	2.84062	ND	ND	ND	ND	0	ND	ND	ND	ND	ND	100.556	5.91822	10.9308
#22	47 CNI 103-6		ND	ND	ND	0	8.90928	1.15339	ND	ND	0.0719217	1.05884	ND	ND	ND	ND	0.798251	ND	ND	ND	ND	ND	40.1326	3.8044	3.79452
#23	48 CNI 103-7		ND	ND	ND	0	8.69592	4.34705	ND	ND	0.11067	10.7239	ND	ND	ND	ND	2.03566	ND	ND	ND	ND	ND	107.939	15.0473	12.948
#24	49 CNI 103-8		ND	ND	ND	0	10.7053	2.36604	ND	ND	0.0352245	4.03033	ND	ND	ND	ND	2.90679	ND	ND	ND	ND	ND	56.3621	5.16251	6.81798
#25	50 CNI 103+LPS1		ND	ND	ND	0	6.27554	1.39923	ND	ND	0.116246	0.943693	ND	ND	ND	ND	0.475996	ND	ND	ND	ND	ND	40.8623	3.17018	3.89042
#26	51 CNI 103+LPS2		ND	ND	ND	0	8.75498	1.15815	ND	ND	0.0714838	0.731942	ND	ND	ND	ND	0.452485	ND	ND	ND	ND	ND	41.6935	3.66581	3.44427
#27	52 CNI 103+LPS3		ND	ND	ND	0	5.30268	0.937909	ND	ND	0.141843	0.540094	ND	ND	ND	ND	0.107027	ND	ND	ND	ND	ND	49.8316	4.00672	3.22075
#28	53 CNI 103+LPS4		ND	ND	ND	0	14.119	0.761697	ND	ND	0.0598761	0.595932	ND	ND	ND	ND	0.712479	ND	ND	ND	ND	ND	35.6889	3.92313	4.1385
#29	54 CNI 103+LPS5		ND	ND	ND	0	8.19001	2.25447	ND	ND	0.0599478	1.65974	ND	ND	ND	ND	1.80407	ND	ND	ND	ND	ND	53.5684	6.92139	10.5166
#30	55 CNI 103+LPS6		ND	ND	ND	0	5.68594	0.828388	ND	ND	0.0609076	1.06122	ND	ND	ND	ND	0.663703	ND	ND	ND	ND	ND	45.8354	3.83866	3.50366
#31	56 CNI 103+LPS7		ND	ND	ND	0	9.42494	0.748387	ND	ND	0.0330574	0.710629	ND	ND	ND	ND	0.367934	ND	ND	ND	ND	ND	39.5225	2.06945	1.92263
#32	57 CNI 103+LPS8		ND	ND	ND	0	7.46044	0.768169	ND	ND	0.0798362	1.48284	ND	ND	ND	ND	0.852264	ND	ND	ND	ND	ND	44.5764	4.15186	3.16373
#33	58 CNI 103+LPS9		ND	ND	ND	0	5.79632	217.533	ND	ND	0.0882686	1.08473	ND	ND	ND	ND	0.621638	ND	ND	ND	ND	ND	37.0857	2.84333	2.12549
#34	59 CNI 103+LPS10		ND	ND	ND	0	5.93148	0.580582	ND	ND	0.0875917	0.706696	ND	ND	ND	ND	0.308955	ND	ND	ND	ND	ND	0.125707	1.90366	1.25579
			ND - Not Detected														verified that signals are correct.
